# Supplementary material for: Enhanced biofilm prevention activity of a SPLUNC1-derived antimicrobial peptide against Staphylococcus aureus
Source: PLoS One. 2018 Sep 14;13(9):e0203621. doi: 10.1371/journal.pone.0203621 (PMC6138395; doi:10.1371/journal.pone.0203621)
Supplement: S1 Fig — (XLSX) [file pone.0203621.s001.xlsx]

## Sheet: Fig 1
		A
Control(+)	wt 1	wt 5	wingtip 1	wingtip 5									C
108.356	74.502	16.8591	61.753	30.7159							Control(+)		WT		Wingtip
91.6442	58.5657	10.7005	63.3466	55.3503						6h	108.356	91.6442	16.8591	10.7005	30.7159	55.3503
102.356	55.19	12.35	61.989	51.953						12h	106.356	93.47	39.1635	25.4753	42.9658	49.0494
										18h	107.356	92.8	19.8157	22.5806	32.2581	21.1982
										24h	103.356	97.4	8.13008	7.31707	43.0894	30.8943
			Statistical analysis								Multiple t tests using the Holm-Sidak method
													Ctrl vs WT
Number of comparisons per family	10																	df	Adjusted P Value
Alpha	0.05										Significant?	P value	Mean1	Mean2	Difference	SE of difference	t ratio	8	9.94012e-06
										6h	Yes****	3.31338e-06	13.78	100	-86.22	7.609	11.33	8	2.03874e-05
Tukey's multiple comparisons test	Mean Diff.	95.00% CI of diff.	Significant?	Summary						12h	Yes****	2.03874e-05	32.32	99.91	-67.59	7.609	8.884	8	1.29619e-05
										18h	Yes****	6.48099e-06	21.2	100.1	-78.88	7.609	10.37	8	7.66706e-06
Control(+) vs. wt 1	38.03	15 to 61.06	Yes	**		A-B				24h	Yes****	1.91677e-06	7.724	100.4	-92.65	7.609	12.18
Control(+) vs. wt 5	87.48	64.45 to 110.5	Yes	****		A-C
Control(+) vs. wingtip 1	38.42	15.39 to 61.45	Yes	**		A-D							Ctrl vs Wingtip
Control(+) vs. wingtip 5	54.78	31.75 to 77.81	Yes	***		A-E					Significant?	P value	Mean1	Mean2	Difference	SE of difference	t ratio	df	Adjusted P Value
wt 1 vs. wt 5	49.45	26.42 to 72.48	Yes	***		B-C				6h	Yes***	0.000463241	43.03	100	-56.97	10.02	5.683	8	0.000926268
wt 1 vs. wingtip 1	0.3897	-22.64 to 23.42	No	ns		B-D				12h	Yes***	0.00066336	46.01	99.91	-53.91	10.02	5.378	8	0.000926268
wt 1 vs. wingtip 5	16.75	-6.282 to 39.77	No	ns		B-E				18h	Yes****	8.24662e-05	26.73	100.1	-73.35	10.02	7.318	8	0.000329824
wt 5 vs. wingtip 1	-49.06	-72.09 to -26.03	Yes	***		C-D				24h	Yes***	0.000226934	36.99	100.4	-63.39	10.02	6.324	8	0.000680647
wt 5 vs. wingtip 5	-32.7	-55.73 to -9.675	Yes	**		C-E
wingtip 1 vs. wingtip 5	16.36	-6.671 to 39.38	No	ns		D-E							WT vs Wingtip
											Significant?	P value	Mean1	Mean2	Difference	SE of difference	t ratio	df	Adjusted P Value
										6h	Yes*	0.00865939	43.03	13.78	29.25	8.472	3.453	8	0.0341023
Test details	Mean 1	Mean 2	Mean Diff.	SE of diff.	n1	n2	q	DF		12h	No	0.144839	46.01	32.32	13.69	8.472	1.616	8	0.268699
										18h	No	0.532252	26.73	21.2	5.53	8.472	0.6527	8	0.532252
Control(+) vs. wt 1	100.8	62.75	38.03	6.997	3	3	7.687	10		24h	Yes*	0.00863683	36.99	7.724	29.27	8.472	3.455	8	0.0341023
Control(+) vs. wt 5	100.8	13.3	87.48	6.997	3	3	17.68	10
Control(+) vs. wingtip 1	100.8	62.36	38.42	6.997	3	3	7.766	10					D
Control(+) vs. wingtip 5	100.8	46.01	54.78	6.997	3	3	11.07	10			Control(+)		WT		Wingtip
wt 1 vs. wt 5	62.75	13.3	49.45	6.997	3	3	9.994	10		6h	107.55	92.9	44	42	73	58
wt 1 vs. wingtip 1	62.75	62.36	0.3897	6.997	3	3	0.07877	10		12h	108.8	91.6	17.9039	23.1441	39.738	40.6114
wt 1 vs. wingtip 5	62.75	46.01	16.75	6.997	3	3	3.385	10		18h	106.48	93	26.5873	13.8889	33.7302	36.1111
wt 5 vs. wingtip 1	13.3	62.36	-49.06	6.997	3	3	9.916	10		24h	103.78	96.62	26.935	16.4087	49.226	51.0836
wt 5 vs. wingtip 5	13.3	46.01	-32.7	6.997	3	3	6.61	10
wingtip 1 vs. wingtip 5	62.36	46.01	16.36	6.997	3	3	3.306	10					Ctrl vs WT
											Significant?	P value	Mean1	Mean2	Difference	SE of difference	t ratio	df	Adjusted P Value
		B								6h	Yes***	0.00010462	100.2	43	57.23	8.089	7.074	8	0.00010462
Control(+)	wt 1	wt 5	wingtip 1	wingtip 5						12h	Yes****	9.50296e-06	100.2	20.52	79.68	8.089	9.85	8	3.80113e-05
110.35	85.3175	44	74.2064	73						18h	Yes****	9.65907e-06	99.74	20.24	79.5	8.089	9.828	8	3.80113e-05
92.6	80.5556	42	85.3175	58						24h	Yes****	1.05868e-05	100.2	21.67	78.53	8.089	9.708	8	3.80113e-05
106.58	82.746	41.36	77.635	63
													Ctrl vs Wingtip
											Significant?	P value	Mean1	Mean2	Difference	SE of difference	t ratio	df	Adjusted P Value
Number of comparisons per family	10									6h	Yes**	0.00216563	100.2	65.5	34.73	7.82	4.441	8	0.00216563
Alpha	0.05									12h	Yes****	5.87133e-05	100.2	40.17	60.03	7.82	7.676	8	0.00017613
										18h	Yes****	3.37816e-05	99.74	34.92	64.82	7.82	8.289	8	0.00013512
Tukey's multiple comparisons test	Mean Diff.	95.00% CI of diff.	Significant?	Summary						24h	Yes***	0.000209127	100.2	50.15	50.05	7.82	6.4	8	0.00041821
Control(+) vs. wt 1	20.3	3.926 to 36.68	Yes	*		A-B							WT vs Wingtip
Control(+) vs. wt 5	60.72	44.35 to 77.1	Yes	****		A-C					Significant?	P value	Mean1	Mean2	Difference	SE of difference	t ratio	df	Adjusted P Value
Control(+) vs. wingtip 1	24.12	7.746 to 40.5	Yes	**		A-D				6h	Yes**	0.00468303	43	65.5	-22.5	5.801	3.879	8	0.0139834
Control(+) vs. wingtip 5	38.51	22.13 to 54.89	Yes	***		A-E				12h	Yes*	0.00953436	20.52	40.17	-19.65	5.801	3.388	8	0.0189778
wt 1 vs. wt 5	40.42	24.04 to 56.8	Yes	****		B-C				18h	Yes*	0.0351946	20.24	34.92	-14.68	5.801	2.531	8	0.0351946
wt 1 vs. wingtip 1	3.82	-12.56 to 20.2	No	ns		B-D				24h	Yes**	0.00117856	21.67	50.15	-28.48	5.801	4.91	8	0.00470592
wt 1 vs. wingtip 5	18.21	1.829 to 34.58	Yes	*		B-E
wt 5 vs. wingtip 1	-36.6	-52.98 to -20.22	Yes	***		C-D
wt 5 vs. wingtip 5	-22.21	-38.59 to -5.836	Yes	**		C-E
wingtip 1 vs. wingtip 5	14.39	-1.992 to 30.76	No	ns		D-E
Test details	Mean 1	Mean 2	Mean Diff.	SE of diff.	n1	n2	q	DF
Control(+) vs. wt 1	103.2	82.87	20.3	4.976	3	3	5.77	10
Control(+) vs. wt 5	103.2	42.45	60.72	4.976	3	3	17.26	10
Control(+) vs. wingtip 1	103.2	79.05	24.12	4.976	3	3	6.856	10
Control(+) vs. wingtip 5	103.2	64.67	38.51	4.976	3	3	10.94	10
wt 1 vs. wt 5	82.87	42.45	40.42	4.976	3	3	11.49	10
wt 1 vs. wingtip 1	82.87	79.05	3.82	4.976	3	3	1.086	10
wt 1 vs. wingtip 5	82.87	64.67	18.21	4.976	3	3	5.174	10
wt 5 vs. wingtip 1	42.45	79.05	-36.6	4.976	3	3	10.4	10
wt 5 vs. wingtip 5	42.45	64.67	-22.21	4.976	3	3	6.313	10
wingtip 1 vs. wingtip 5	79.05	64.67	14.39	4.976	3	3	4.088	10

## Sheet: Fig 3
			A
	Control(+)		4		4M1
6h	108.356	91.6442	67.6674	76.9053	1.46266	7.62125
12h	110.55	96.42	53.6122	58.1749	16.3498	20.1521
18h	102.58	92.2	77.4194	89.4009	18.4332	17.5115
24h	105.42	93.63	102.439	93.4959	8.94309	12.4156
Statistical analysis		Multiple t tests for both A abd B
		α4 vs α4M1
	Significant?	P value	Mean1	Mean2	Difference	SE of difference	t ratio	df	Adjusted P Value
6h	Yes****	1.19106e-06	72.29	4.542	67.74	5.228	12.96	8	3.57317e-06
12h	Yes****	9.23978e-05	55.89	18.25	37.64	5.228	7.201	8	9.23978e-05
18h	Yes****	1.55309e-06	83.41	17.97	65.44	5.228	12.52	8	3.57317e-06
24h	Yes****	4.31114e-07	87.97	10.68	77.29	5.228	14.78	8	1.72445e-06
		Control vs α4M1
	Significant?	P value	Mean1	Mean2	Difference	SE of difference	t ratio	df	Adjusted P Value
6h	Yes****	8.32611e-07	100	4.542	95.46	7.031	13.58	8	3.33044e-06
12h	Yes****	1.98414e-06	103.5	18.25	85.23	7.031	12.12	8	4.33468e-06
18h	Yes****	3.39564e-06	97.39	17.97	79.42	7.031	11.3	8	4.33468e-06
24h	Yes****	1.4449e-06	99.53	10.68	88.85	7.031	12.64	8	4.33468e-06
		Control vs α4
	Significant?	P value	Mean1	Mean2	Difference	SE of difference	t ratio	df	Adjusted P Value
6h	Yes*	0.010141	100	72.29	27.71	8.283	3.346	8	0.0301154
12h	Yes***	0.000431029	103.5	55.89	47.59	8.283	5.746	8	0.001723
18h	No	0.129921	97.39	83.41	13.98	8.283	1.688	8	0.242963
24h	No	0.200416	99.53	87.97	11.56	8.283	1.395	8	0.242963
__________________________________________________________________________________________________________________
			B
	Control(+)		4		4M1
6h	108.356	91.6442	76	65	10	7
12h	106.58	93.2	63.3188	62.4454	8.29694	6.55022
18h	102.73	95.7	50.3968	61.5079	16.2698	12.3016
24h	110.34	92.62	106.811	103.096	10.2167	8.97833
			Control vs α4M1
	Significant?	P value	Mean1	Mean2	Difference	SE of difference	t ratio	df	Adjusted P Value
6h	Yes****	1.52635e-06	100	8.5	91.5	7.293	12.55	8	5.63356e-06
12h	Yes****	1.40839e-06	99.89	7.424	92.47	7.293	12.68	8	5.63356e-06
18h	Yes****	2.69429e-06	99.22	14.29	84.93	7.293	11.64	8	5.63356e-06
24h	Yes****	1.47839e-06	101.5	9.598	91.88	7.293	12.6	8	5.63356e-06
			α4 vs α4M1
	Significant?	P value	Mean1	Mean2	Difference	SE of difference	t ratio	df	Adjusted P Value
6h	Yes****	4.73936e-07	70.5	8.5	62	4.245	14.6	8	1.42181e-06
12h	Yes****	1.11954e-06	62.88	7.424	55.46	4.245	13.06	8	2.23908e-06
18h	Yes****	9.757e-06	55.95	14.29	41.67	4.245	9.815	8	9.757e-06
24h	Yes****	1.63325e-08	105	9.598	95.36	4.245	22.46	8	6.53302e-08
			Control vs α4
	Significant?	P value	Mean1	Mean2	Difference	SE of difference	t ratio	df	Adjusted P Value
6h	Yes*	0.00709076	70.5	100	-29.5	8.219	3.589	8	0.0141312
12h	Yes**	0.00199441	62.88	99.89	-37.01	8.219	4.503	8	0.0059713
18h	Yes***	0.000760853	55.95	99.22	-43.26	8.219	5.264	8	0.00303994
24h	No	0.683688	105	101.5	3.474	8.219	0.4226	8	0.683688

## Sheet: Fig 4
	A										D
Control(+)	4	4M1									Control(+)	4	4M1
98.2432	66.5346	3.51759									98.2432	81.4545	19.5804
101.757	89.1089	2.01005									100.5	100.727	6.06061
99.3	71.365	3.1									99.6	88.555	10.604
											Number of families	1
Number of families	1										Number of comparisons per family	3
Number of comparisons per family	3										Alpha	0.05
Alpha	0.05
											Bonferroni's multiple comparisons test	Mean Diff.	95.00% CI of diff.	Significant?	Summary
Bonferroni's multiple comparisons test	Mean Diff.	95.00% CI of diff.	Significant?	Summary
											Control(+) vs. 4	9.202	-9.371 to 27.77	No	ns		A-B
Control(+) vs. 4	24.1	5.426 to 42.77	Yes	*		A-B					Control(+) vs. 4M1	87.37	68.79 to 105.9	Yes	****		A-C
Control(+) vs. 4M1	96.89	78.22 to 115.6	Yes	****		A-C					4 vs. 4M1	78.16	59.59 to 96.74	Yes	****		B-C
4 vs. 4M1	72.79	54.12 to 91.46	Yes	****		B-C
											Test details	Mean 1	Mean 2	Mean Diff.	SE of diff.	n1	n2	t	DF
Test details	Mean 1	Mean 2	Mean Diff.	SE of diff.	n1	n2	t	DF
											Control(+) vs. 4	99.45	90.25	9.202	5.65	3	3	1.629	6
Control(+) vs. 4	99.77	75.67	24.1	5.679	3	3	4.243	6			Control(+) vs. 4M1	99.45	12.08	87.37	5.65	3	3	15.46	6
Control(+) vs. 4M1	99.77	2.876	96.89	5.679	3	3	17.06	6			4 vs. 4M1	90.25	12.08	78.16	5.65	3	3	13.84	6
4 vs. 4M1	75.67	2.876	72.79	5.679	3	3	12.82	6
											E
			B								Control(+)	4	4M1
Control(+)	4	4M1									98.2432	75.2688	9.12052
98.2432	91.0217	10.5263									101.757	95.853	5.86319
101.757	96.5944	6.81114									97.82	85.62	7.02
97.932	95.218	8.232
											Number of families	1
Number of families	1										Number of comparisons per family	3
Number of comparisons per family	3										Alpha	0.05
Alpha	0.05
											Tukey's multiple comparisons test	Mean Diff.	95.00% CI of diff.	Significant?	Summary	Adjusted P Value
Bonferroni's multiple comparisons test	Mean Diff.	95.00% CI of diff.	Significant?	Summary
											Control(+) vs. 4	13.69	-1.705 to 29.09	No	ns	0.0764	A-B
Control(+) vs. 4	5.033	-1.253 to 11.32	No	ns		A-B					Control(+) vs. 4M1	91.94	76.54 to 107.3	Yes	****	<0.0001	A-C
Control(+) vs. 4M1	90.79	84.5 to 97.07	Yes	****		A-C					4 vs. 4M1	78.25	62.85 to 93.64	Yes	****	<0.0001	B-C
4 vs. 4M1	85.75	79.47 to 92.04	Yes	****		B-C
											Test details	Mean 1	Mean 2	Mean Diff.	SE of diff.	n1	n2	q	DF
Test details	Mean 1	Mean 2	Mean Diff.	SE of diff.	n1	n2	t	DF
											Control(+) vs. 4	99.27	85.58	13.69	5.018	3	3	3.859	6
Control(+) vs. 4	99.31	94.28	5.033	1.912	3	3	2.632	6			Control(+) vs. 4M1	99.27	7.335	91.94	5.018	3	3	25.91	6
Control(+) vs. 4M1	99.31	8.523	90.79	1.912	3	3	47.48	6			4 vs. 4M1	85.58	7.335	78.25	5.018	3	3	22.05	6
4 vs. 4M1	94.28	8.523	85.75	1.912	3	3	44.85	6
											F
		C									Control(+)	4	4M1
Control(+)	4	4M1									Control(+)	4	4M1
98.2432	77.1605	0									98.2432	95.5556	4.44444
102.68	87.3563	0									101.757	91.8518	5.92593
99.3	79.04	0									99.42	97.53	3.45
											Number of families	1
Number of families	1										Number of comparisons per family	3
Number of comparisons per family	3										Alpha	0.05
Alpha	0.05
											Bonferroni's multiple comparisons test	Mean Diff.	95.00% CI of diff.	Significant?	Summary
Bonferroni's multiple comparisons test	Mean Diff.	95.00% CI of diff.	Significant?	Summary
											Control(+) vs. 4	4.828	-0.773 to 10.43	No	ns		A-B
Control(+) vs. 4	18.89	9.745 to 28.03	Yes	**		A-B					Control(+) vs. 4M1	95.2	89.6 to 100.8	Yes	****		A-C
Control(+) vs. 4M1	100.1	90.93 to 109.2	Yes	****		A-C					4 vs. 4M1	90.37	84.77 to 95.97	Yes	****		B-C
4 vs. 4M1	81.19	72.04 to 90.33	Yes	****		B-C
											Test details	Mean 1	Mean 2	Mean Diff.	SE of diff.	n1	n2	t	DF
Test details	Mean 1	Mean 2	Mean Diff.	SE of diff.	n1	n2	t	DF
											Control(+) vs. 4	99.81	94.98	4.828	1.704	3	3	2.834	6
Control(+) vs. 4	100.1	81.19	18.89	2.781	3	3	6.791	6			Control(+) vs. 4M1	99.81	4.607	95.2	1.704	3	3	55.88	6
Control(+) vs. 4M1	100.1	0	100.1	2.781	3	3	35.98	6			4 vs. 4M1	94.98	4.607	90.37	1.704	3	3	53.05	6
4 vs. 4M1	81.19	0	81.19	2.781	3	3	29.19	6

## Sheet: S. aureus strains
	S. aureus	Source
	SA 0150-10	CF Foundation
	SA 0467-1	CF Foundation
	SA 0122-12	CF Foundation
	SA 0193-12	CF Foundation
	SA 0092-19	CF Foundation
	SA 0187-10	CF Foundation
	SA ATCC49775	ATCC
	USA 300	UPMC Medical Laboratory
